# Supplementary material for: In vivo imaging of mitochondrial function in normal, glaucoma suspect, and glaucoma eyes
Source: PLoS One. 2025 Jan 14;20(1):e0317354. doi: 10.1371/journal.pone.0317354 (PMC11731742; doi:10.1371/journal.pone.0317354)
Supplement: S1 Data — (XLSX) [file pone.0317354.s001.xlsx]

## Sheet: Sheet1
GLAU#	Age	Sex	Race	Dx	VFI	VF MD	VF PSD	Global	Temporal	Total	CCT	BCVA	LogMAR	IOP	Cataract Surgery	Cataract Grade	Slit Lamp Lens	C/D ratio	Ref Sphere	Ref Cyl	Ref SE	Macula FPF	Macula VAR	Macula FPF Dilation	Nasal FPF	Nasal VAR	Nasal FPF Dilation	GC	IPL	MacFPF/GCIPL	GC+IPL	Med Qty	HTN dx	DM dx	Systemic inflammatory dx (0=no, 1=yes)	Immunosuppresive tx (0=no, 1=yes)
4	75	2	1	2	93	-2.17	4.77	78	94	333	551	20/20 -1	0.02	14	1	0.5	2	0.7	-1	0.5	-0.75	115	21	5.08	128	20.8	3.53	36	35	1.61972	71	1	1	0	0	0
5	81	1	4	1	92	-2.47	2.62	78	56	260	459	20/30	0.176091	17	0	2.5	1	0.7	-2.5	2.25	-1.375	36	16.5	2.51	116	25.5	2.64	26	23	0.734694	49	2	1	0	0	0
6	31	2	4	4	99	-1.09	1.22	105	74	313	528	20/20 -1	0.02	14	0	0	1	0.2	-3.5	0	-3.5	105	22	4.2	30	15.6	2.72	36	31	1.56716	67	0	0	0	0	1
7	72	2	2	1	98	-2.28	1.78	83	85	271	544	20/20	0	16	1	NA	2	0.7	-2	1.5	-1.25	60	21.4	3.04	29	13	1.87	27	24	1.17647	51	2	0	0	1	1
8	81	1	1	3	99	-1.13	1.77	71	47	275	610	20/40 -2	0.34103	20	0	0.5	1	0.65	-0.25	1	0.25	69	20.1	5.36	64	24	5.21	25	22	1.46809	47	0	0	0	0	0
9	72	2	2	1	86	-6.18	8.67	62	68	268	580	20/20 -1	0.02	14	1	0.5	2	0.65	-2	0.75	-1.625	68	17	2.97	48	15.3	2.76	26	23	1.38776	49	1	0	0	0	0
10	75	1	2	1	97	-0.22	2.32	78	60	282	532	20/20 -1	0.02	19	1	0	2	0.7	-6.5	1.25	-5.875	40	16.9	5.47	45	22.1	5.56	29	25	0.740741	54	2	1	0	0	0
11	63	1	1	1	72	-12.8	11.35	55	82	264	536	20/20	0	9	1	NA	2	0.95	0	0	0	76	21.7	2.86	79	27.9	2.62	23	24	1.61702	47	5	0	0	0	0
12	53	2	1	3	75	-11.2	8.88	-	-	252	536	20/20 -1	0.02	17	0	1.5	1	0.6	-2	1.25	-1.375	92	14.6	6.37	121	19.7	6.58	25	22	1.95745	47	0	0	0	1	1
13	46	2	3	4	-	-	-	79	57	255	-	20/40 -2	0.34103	18	0	0.75	1	0.3	-12	3	-10.5	81	14.6	4.9	70	12.9	5.03	28	23	1.58824	51	0	1	1	1	1
14	43	1	2	1	98	-0.2	2.42	62	49	274	527	20/20	0	20	0	0	1	0.75	-1.75	1	-1.25	68	14.4	6.01	71	23.6	6.07	28	24	1.30769	52	1	0	0	0	0
15	73	2	2	1	72	-10.56	10	76	85	278	505	20/20 -3	0.06	13	1	NA	2	0.85	-14.25	1.25	-13.625	38	13	3.81	60	31.6	3.81	25	25	0.76	50	4	0	0	0	0
16	70	2	1	4	94	-5.01	3.96	119	85	314	-	20/25 -2	0.13691	14	1	0.5	2	0.3	0.25	0.5	0.5	93	20.2	5.67	106	25.6	5.59	36	31	1.38806	67	0	1	1	0	0
17	82	2	1	4	98	-0.92	1.93	74	55	254	-	20/30	0.176091	9	1	0	2	0.65	-0.5	0.25	-0.375	96	21.3	2.4	77	15.3	2.26	25	23	2	48	0	1	0	0	1
18	79	1	1	3	96	-2.15	3.11	86	65	264	592	20/25 -2	0.13691	8	1	NA	2	0.8	-0.5	0.75	-0.125	79	24.1	6.13	69	25	5.69	26	23	1.61224	49	0	1	0	1	0
19	65	1	1	2	88	5.11	5.97	84	62	290	607	20/20 -2	0.04	14	0	1	1	0.45	-0.25	-0.75	-0.625	139	16.6	5.11	148	18	3	31	26	2.4386	57	0	1	1	0	0
20	60	2	1	1	84	-7.01	5.35	49	46	260	475	20/25	0.09691	16	0	0	1	0.7	1.25	0.75	1.625	125	21.7	5.08	109	17	4.04	22	22	2.84091	44	2	0	0	0	0
21	84	1	1	1	91	-3.68	5.83	74	79	294	599	20/40 +2	0.26103	22	1	0.5	2	0.5	0.25	0.5	0.5	94	19.4	3.73	58	22.8	3.65	28	26	1.74074	54	3	1	0	1	0
22	76	2	1	2	83	-7.3	11.14	66	46	275	511	20/20 -1	0.02	9	0	1.5	1	0.85	0	0	0	150	18.7	6.56	126	15.7	6.56	22	22	3.40909	44	2	1	1	0	0
24	81	2	2	3	99	0.56	3.03	78	84	270	551	20/20 -2	0.04	13	1	NA	2	0.3	-1	0	-1	62	14.7	4.32	32	9.9	2.43	28	24	1.19231	52	0	0	0	1	0
25	74	2	1	1	98	-1.17	3.07	71	70	275	603	20/20 -3	0.06	16	1	NA	2	0.85	-1.5	0	-1.5	100	26.8	3.82	79	23.4	2.82	25	24	2.04082	49	4	1	0	1	0
26	64	1	1	1	63	-15.37	11.88	65	52	281	573	20/25	0.09691	18	1	0	2	0.8	-0.25	0	-0.25	57	15.9	3.9	49	23	3.48	27	22	1.16327	49	5	1	0	1	0
27	53	2	3	4	-	-	-	-	-	293	-	20/25 -2	0.13691	11	1	NA	2	0.3	-0.25	0.25	-0.125	63	17.6	6.14	78	22.7	6.15	31	26	1.10526	57	0	1	0	0	0
28	67	2	3	3	97	0.05	4.2	109	63	279	492	20/20 -1	0.02	10	0	1	1	0.7	0	0.25	0.125	96	13.7	5.31	111	16.7	5.26	31	27	1.65517	58	0	1	0	0	0
29	76	1	1	1	95	-1.28	4.45	71	66	260	611	20/20	0	21	1	NA	2	0.8	-0.75	0.25	-0.625	125	31.3	4.86	124	30.2	4.94	25	22	2.65957	47	2	1	0	1	0
30	83	2	1	2	98	-0.18	1.95	72	65	265	520	20/30	0.176091	10	1	NA	2	0.9	-2	0.5	-1.75	85	20	2.75	38	19.7	2.05	25	22	1.80851	47	2	1	0	0	0
31	68	2	2	2	96	-1.55	1.98	72	63	275	511	20/30	0.176091	9	1	NA	2	0.65	-1.25	0.5	-1	55	16.4	5.61	44	21.9	4.81	26	24	1.1	50	4	1	0	1	0
33	71	2	1	4	-	-	-	-	-	-	-	20/30	0.176091	19	0	2.5	1	0.3	1.25	0.5	1.5	126	18.1	6.04	116	16.8	6.17					0	0	0	0	0
34	69	1	1	4	-	-	-	-	-	291	-	20/25 -2	0.13691	10	1	NA	2	0.3	-0.5	0.5	-0.25	58	16.6	5.22	53	19.9	5.42	27	23	1.16	50	0	1	0	0	0
35	80	1	1	4	-	-	-	-	-	295	-	20/25 -2	0.13691	18	1	NA	2	0.3	-3	1	-2.5	67	17.8	4.98	64	20.1	5.22					0	0	0	0	0
36	60	1	1	3	98	-1.11	1.81	72	52	277	-	20/20	0	16	0	2	1	0.5	-1	-0.5	-1.25	123	20.2	7.02	97	16.7	6.84	27	33	2.05	60	0	1	0	0	0
38	38	2	1	4	-	-	-	-	-	-	-	20/30 -2	0.216091	15	0	1	1	0.3	-9.5	0.5	-9.25	56	13.3	7.43	95	20.8	7.47	29	26	1.01818	55	0	0	0	1	0
39	71	2	1	1	100	1.63	1.74	86	67	283	516	20/30 -1	0.196091	12	0	1	1	0.65	-1.25	0.75	-0.875	113	16.9	5.03	106	21.6	5.31	28	23	2.21569	51	0	0	0	0	0
40	62	2	1	1	95	-2.06	3.48	73	76	286	596	20/20 -1	0.02	20	0	1	1	0.7	1.25	0.25	1.375	110	26.6	3.51	123	33.5	2.43	28	25	2.07547	53	3	0	0	1	0
41	70	1	1	1	15	-26.62	7.56	43	42	259	456	20/40	0.30103	8	1	0	2	0.95	-1	0.5	-0.75	57	14.2	3.25	72	24.3	3.25	21	24	1.26667	45	2	0	0	0	0
42	30	2	1	4	-	-	-	127	94	319	-	20/30 -1	0.196091	16	0	1	1	0.1	-3	1.25	-2.375	43	11.1	5.21	58	16.5	4.56	61	38	0.434343	99	0	0	0	0	0
43	75	2	1	4	-	-	-	-	-	301	-	20/30 -2	0.216091	19	0	3	1	0.3	-5.5	2	-4.5	130	17.5	5.91	141	19.3	5.88	34	28	2.09677	62	0	1	0	1	0
45	70	2	1	1	95	-2.95	2.23	74	47	282	518	20/20 -1	0.02	18	0	2.5	1	0.8	-4.5	3.5	-2.75	145	19.2	5.93	133	17	5.51	28	25	2.73585	53	2	1	0	0	0
46	66	1	1	1	98	-1.81	2.22	-	-	279	575	20/20	0	16	1	NA	2	0.7	-2	0	-2	65	15.9	4.5	63	23.4	3.53	27	26	1.22642	53	3	1	0	0	0
47	76	2	1	4	-	-	-	-	-	283	-	20/30	0.176091	15	1	NA	2	0.4	-1.25	1	-0.75	73	28.7	4.14	41	16.5	2.12	30	26		56	0	1	1	1	0
49	36	1	1	4	-	-	-	-	-	-	-	20/20	0	20	0	0	1	0.2	-6.75	1	-6.25	77	17.4	3.59	25	11.5	2.04					0	0	0	1	0
51	66	1	1	4	-	-	-	-	-	-	-	20/25 -1	0.11691	15	1	NA	2	0.6	-1.25	0.5	-1	90	24.5	5.06	58	26.7	5.1					0	1	1	0	0
52	56	2	4	3	97	-1.55	2.92	96	69	272	640	20/30	0.176091	12	0	2.5	1	0.7	-1.5	1	-1	89	14.7	4.68	84	13.9	4.56	28	24	1.71154	52	0	1	1	0	0
53	70	1	1	3	100	-0.08	1.6	87	53	290	-	20/25	0.09691	11	0	1	1	0.6	0.75	0.25	0.875	97	15.6	6.26	103	16.9	5.38	29	25	1.7963	54	0	0	0	0	0
55	82	1	1	1	94	-2.87	3.02	72	79	268	539	20/25 -2	0.13691	13	1	NA	2	0.85	-0.75	0.5	-0.5	92	23.1	3.79	37	20.8	2.98	27	24	1.80392	51	1	1	0	0	0
56	76	2	1	3	-	-	-	89	61	271	-	20/20	0	17	0	1	1	0.55	0.5	0.5	0.75	92	14.1	5.91	98	15.5	5.62	28	24	1.76923	52	0	1	0	1	0
57	69	2	1	1	98	0.26	2.27	80	49	260	601	20/20 -1	0.02	12	0	1	1	0.7	-1.5	0.75	-1.125	102	13	2.73	87	14.7	2.22	26	24	2.04	50	4	1	1	0	0
58	75	2	1	4	-	-	-	-	-	271	-	20/30	0.176091	15	1	NA	2	0.3	-1.5	0.75	-1.125	97	24.1	5.61	60	17.4	5.42	27	23	1.94	50	0	1	0	1	1
59	48	1	1	4	93	-2.65	6.47	65	35	273	484	20/20	0	10	0	0	1	0.4	0	0	0	87	17.6	5.99	71	20.8	6.08	25	25	1.74	50	0	0	0	0	0
60	85	1	1	1	77	-8.76	7.94	41	45	248	531	20/20 -1	0.02	13	1	NA	2	0.9	-1.75	0.5	-1.5	31	13	1.93	27	13.6	1.76	23	20	0.72093	43	4	1	0	0	0
61	55	2	2	4	-	-	-	-	-	302	-	20/20	0	13	0	0	1	0.3	0	0.25	0.125	91	16.4	6.54	87	17.2	6.7	34	28	1.46774	62	0	1	0	0	0
62	76	2	1	2	97	-1.46	1.92	81	53	275	525	20/30	0.176091	16	0	2	1	0.6	1.75	0	1.75	124	17.8	4.55	97	13.8	4.55	27	24	2.43137	51	1	1	1	1	0
63	67	2	1	1	98	0.02	3.3	91	67	281	567	20/20	0	17	0	0	1	0.75	-1	0.75	-0.625	118	15.7	6.76	131	17.4	6.93	31	27	2.03448	58	2	0	0	1	0
64	51	1	2	1	96	-0.13	3.9	78	69	286	-	20/20 -1	0.02	14	0	0	1	0.7	-18.25	3.25	-16.625	83	18	6.01	82	19.3	6.04	28	26	1.53704	54	1	0	0	0	0
65	47	2	2	1	75	-12.24	15.71	61	86	266	538	20/20	0	13	0	0	1	0.9	-1.25	0.5	-1	126	21.1	4.5	115	20.6	3.44	28	25	2.37736	53	2	0	0	1	0
66	69	1	1	1	71	-11.9	12.36	54	27	284	-	20/30 +2	0.136091	12	0	1	1	0.5	-5	2.5	-3.75	70	15.8	5.82	70	17.2	5.96	25	25	1.4	50	0	1	0	1	1
67	68	2	1	1	93	-5.31	2.98	75	62	268	511	20/70	0.544068	16	1	0.5	2	0.7	-4	0.5	-3.75	126	23.8	4.48	106	24	2.46	24	22	2.73913	46	2	1	0	1	0
68	70	2	1	1	43	-20.78	11.53	52	34	297	486	20/25	0.09691	14	1	NA	2	0.9	1.5	0.75	1.875	72	20.2	2.08	53	18.1	1.76	22	25	1.53191	47	5	0	0	0	0
69	72	2	1	1	90	-1.37	7.85	65	49	273	527	20/20 -1	0.02	10.5	0	1	1	0.75	0	0.75	0.375	126	20.9	5.67	121	20.7	5.69	25	22	2.68085	47	1	1	0	0	1
70	69	2	1	1	98	-0.81	1.83	79	53	268	465	20/20 -2	0.04	11	1	0.5	2	0.7	-1	0.5	-0.75	103	26.8	4.45	62	26.1	3.38	27	23	2.06	50	0	0	0	1	0
71	80	1	3	4	99	0.22	1.37	92	48	287	522	20/15 -1	-0.104939	20	1	NA	2	0.3	0	0	0	75	17.8	5.32	63	22.1	5.56	29	25	1.38889	54	0	1	0	1	0
72	63	1	1	3	100	1.95	1.66	82	72	279	460	20/20 -1	0.02	14	0	1.5	1	0.7	-9	1	-8.5	99	16.7	5.61	100	20.3	5.56					0	0	0	0	0
73	86	2	1	1	90	-5.68	3.86	63	71	320	492	20/30 -2	0.216091	6	1	0.5	2	0.7	-1.5	1	-1	65	15.6	4.13	61	21.6	3.47	30	29	1.10169	59	0	1	0	1	0
74	42	2	1	4	99	-2.97	1.67	88	58	272	524	20/20	0	12	0	0	1	0.45	-	-	-	72	15.5	6.03	74	21.1	3.77	29	25	1.33333	54	0	1	1	1	1
75	61	2	2	4	99	0.24	1.69	95	56	275	596	20/25 -2	0.13691	16	0	1	1	0.25	-1	0.25	-0.875	128	17.5	6.02	111	15.6	6	28	24	2.46154	52	0	1	1	0	0
76	55	2	2	1	98	-2.95	1.52	83	87	271	576	20/20 -2	0.04	16	0	0.5	1	0.75	-6	0.5	-5.75	79	14.7	6.77	91	18.9	6.52	29	24	1.49057	53	0	1	1	0	0
77	39	2	2	2	98	-0.63	2.77	104	120	284	510	20/20 -1	0.02	13	0	0	1	0.4	-6.25	-0.5	-6.5	92	18.7	5.41	94	20.9	3.31	33	28	1.5082	61	0	0	0	0	0
78	81	1	1	3	100	1.53	1.27	83	73	283	550	20/20	0	11	1	0.25	2	0.65	-0.75	0.75	-0.375	117	24.8	6.15	67	24.3	6.27	34	27	1.91803	61	0	1	0	1	0
79	71	1	1	1	95	-2.63	2.21	-	-	-	523	20/25 -1	0.11691	12	0	0	1	0.75	-5.5	2.5	-4.25	133	18.6	5.28	102	19.2	5.06					1	1	0	0	0
80	52	1	1	1	95	-3.71	2.79	44	39	258	556	20/25	0.09691	14	0	1	1	0.85	-0.75	0	-0.75	145	15.2	4.13	129	17.4	2.91	21	18	3.71795	39	3	0	0	1	0
81	70	1	1	1	96	0.52	3.83	48	39	251	548	20/30	0.176091	12	1	NA	2	0.95	-0.75	0.5	-0.5	32	12.3	2.21	48	14.5	2.84	21	22	0.744186	43	2	1	0	0	0
82	54	1	1	1	79	-10.01	7.3	34	24	249	507	20/30 -2	0.216091	8	0	1	1	0.9	-0.75	1.25	-0.125	100	17.1	4.99	101	17.8	4.9	20	20	2.5	40	1	0	0	0	0
83	42	1	1	4	-	-	-	114	60	302	-	20/20 -1	0.02	13	0	0	1	0.2	0.25	0	0.25	88	17.9	6.83	95	20.5	6.34	35	28	1.39683	63	0	0	0	0	0
84	62	1	4	1	94	-5.24	5.14	56	59	274	379	20/20	0	13	0	2	1	0.55	0.75	0.5	1	84	13.7	3.64	55	14.7	2.24	27	24	1.64706	51	1	0	0	0	0
85	72	2	1	3	99	-0.01	1.74	91	54	278	526	20/25 -1	0.11691	16	0	1.5	1	0.6	-3.75	1	-3.25	101	15.8	5.94	108	18.2	6.02	27	23	2.02	50	0	0	0	1	0
86	77	2	1	2	62	-15.18	14.49	57	63	294	509	20/20	0	15	0	0	1	0.9	-3	0.5	-2.75	81	18.2	2.46	50	13.1	2.05	30	28	1.39655	58	0	1	0	0	0
87	49	1	1	1	100	-2.03	1.2	92	61	295	575	20/25 +2	0.05691	17	0	0	1	0.65	-9	1.5	-8.25	128	16.6	4.58	124	18.4	3.15	34	28	2.06452	62	3	0	0	0	0
88	84	2	1	4	100	0.94	1.37	91	57	281	565	20/40 +2	0.26103	13	0	1.5	1	0.4	0.5	0.5	0.75	140	17.8	6.95	145	18.1	6.85	29	25	2.59259	54	0	1	0	0	0
89	59	2	1	1	53	-14.92	15.87	70	69	268	544	20/20 -2	0.04	12	0	1	1	0.9	-7.75	1.5	-7	127	19.9	6.29	102	19.4	5.57	26	23	2.59184	49	0	1	1	0	0
90	50	1	2	3	99	-1.27	1.5	92	59	280	545	20/20	0	20	0	0	1	0.8	-6.75	1.25	-6.125	93	18.4	5.65	78	19.2	5.56	31	27	1.60345	58	0	0	0	0	0
91	82	2	1	1	82	-5.61	7.36	71	67	267	524	20/20 -2	0.04	10	1	NA	2	0.5	-0.5	0.25	-0.375	104	33.8	4.7	122	32.2	4.64	28	26	1.92593	54	3	1	0	1	0
92	72	2	1	3	99	-1.07	1.66	99	102	308	-	20/40	0.30103	15	1	NA	2	0.6	0	0.5	0.25	56	14.9	5.28	60	25.4	5.22	31	27	0.965517	58	0	1	0	1	0
93	80	2	1	4	-	-	-	100	70	292	-	20/25 -1	0.11691	11	1	0	2	0.1	-1	0.25	-0.875	61	23.8	2.85	25	12.2	2.11	31	27	1.05172	58	0	1	1	1	0
94	74	2	1	1	100	1.48	1.09	78	68	264	550	20/20 -3	0.06	15	0	2	1	0.65	-1.5	0.5	-1.25	158	15.9	4.12	144	15.5	3.21	27	24	3.09804	51	1	1	0	0	0
95	72	2	1	2	96	-8.54	2.11	63	63	254	538	20/20 -1	0.02	18	1	NA	2	0.1	0	0	0	95	22.4	3.61	57	19	2.41	24	21	2.11111	45	1	1	0	0	0
96	64	1	1	3	99	-0.09	1.32	85	85	302	505	20/20 -1	0.02	14	0	0.5	1	0.65	-5	0.5	-4.75	113	17.8	6.14	134	21.2	6.01	34	28	1.82258	62	0	1	0	0	0
97	61	1	3	1	93	-4.99	2.86	79	60	287	539	20/15	-0.124939	13	0	1	1	0.5	0	0.5	0.25	132	16	4.21	134	17.8	3.88	30	26	2.35714	56	3	0	1	0	1
98	60	2	1	3	91	-4.15	3.49	103	63	309	485	20/25 -2	0.13691	15	0	3	1	0.5	0	0.25	0.125	117	18.4	5.54	136	21	5.67	36	30	1.77273	66	0	1	1	1	1
99	54	1	1	4	-	-	-	-	-	273	-	20/20 -2	0.04	14	0	2	1	0.3	0	1	0.5	84	17.2	6.34	93	18.7	6.06	30	25	1.52727	55	0	0	0	0	0
100	73	1	2	2	75	-8.2	11.19	64	66	249	565	20/20	0	13	1	NA	2	0.8	-2.5	0.75	-2.125	47	14.5	2.9	29	13.6	2.39	25	23	0.979167	48	2	1	0	0	0
101	85	2	1	2	91	-1.56	6.03	72	54	263	500	20/25 -2	0.13691	8	1	NA	2	0.9	-1	0.75	-0.625	116	34.3	3.77	85	21.2	2.44	28	24	2.23077	52	2	1	0	0	0
102	37	1	2	1	75	-9.89	6.87	69	49	256	596	20/20	0	10	0	0	1	0.9	-6.5	3	-5	60	15.8	5.87	59	24	5.64	17	21	1.57895	38	0	0	0	0	0
103	62	2	1	2	94	-2.89	8.37	78	27	251	-	20/20 -2	0.04	11	1	NA	2	0.9	-0.75	0	-0.75	88	24.2	3.25	43	20.7	2.44	26	23	1.79592	49	1	1	0	0	0
104	79	2	1	1	45	-18.19	13.62	52	35	252	478	20/40 -2	0.34103	7	1	NA	2	0.95	-1.5	0.75	-1.125	115	21.6	5.46	95	24.2	5.51	21	20	2.80488	41	0	1	0	1	0
105	69	2	1	1	96	-1.5	2.69	74	59	279	569	20/20	0	16	1	NA	2	0.5	-0.5	0	-0.5	76	20.9	4.6	67	20.5	3.62	26	22	1.58333	48	1	1	0	0	0
